# Supplementary material for: Nitrous Oxide Inhalant Abuse: Preliminary Results from a Cross-Sectional Study on Knowledge, Attitudes, and Practices of Italian Physicians (2023)
Source: Medicina (Kaunas). 2023 Oct 12;59(10):1820. doi: 10.3390/medicina59101820 (PMC10608448; doi:10.3390/medicina59101820)
Supplement: Supplementary file 1 [file medicina-59-01820-s001.zip]

Archive with 1 entries (1 files):
- medicina-2619257-supplementary.pdf
